# Supplementary material for: Clarifying the taxonomic status of the alien species Branchiomma bairdi and Branchiomma boholense (Annelida: Sabellidae) using molecular and morphological evidence
Source: PLoS One. 2018 May 10;13(5):e0197104. doi: 10.1371/journal.pone.0197104 (PMC5945006; doi:10.1371/journal.pone.0197104)
Supplement: S1 Table — (CSV) [file pone.0197104.s001.csv]

	Taranto	Lacco Ameno	Sant'Anna	Castello Aragonese	Mar Menor	Mazatlan	Madeira	Veracruz	Galapagos	Hawaii	Tampa Bay
Haplotype 1	6	6	11	5	7	0	0	0	0	0	0
Haplotype 2	2	0	0	0	0	0	0	0	0	0	0
Haplotype 3	1	0	0	0	0	0	0	0	0	0	0
Haplotype 4	0	2	0	0	4	0	0	0	0	0	0
Haplotype 5	0	0	1	0	0	0	0	0	0	0	0
Haplotype 6	0	0	1	0	0	0	0	0	0	0	0
Haplotype 7	0	0	1	0	0	0	0	0	0	0	0
Haplotype 8	0	0	0	1	0	0	0	0	0	0	0
Haplotype 9	0	0	0	0	0	15	14	5	19	2	12
Haplotype 10	0	0	0	0	0	0	0	5	1	0	1
Haplotype 11	0	0	0	0	0	0	0	1	0	0	0
Total	9	8	14	6	11	15	14	11	20	2	13
