# Supplementary material for: Clarifying the taxonomic status of the alien species Branchiomma bairdi and Branchiomma boholense (Annelida: Sabellidae) using molecular and morphological evidence
Source: PLoS One. 2018 May 10;13(5):e0197104. doi: 10.1371/journal.pone.0197104 (PMC5945006; doi:10.1371/journal.pone.0197104)
Supplement: S2 Table — Values that were significant are in bold. (CSV) [file pone.0197104.s002.csv]

		Taranto	Lacco Ameno	Sant'Anna	Castello	Mar Menor	Madeira	Mazatl�n	Galapagos	Hawaii	Veracruz	Tampa Bay
	Taranto	0
	Lacco Ameno	0.10609	0
	Sant'Anna	0.05233	0.04000	0
	Castello	0.04786	-0.00956	0.00794	0
	Mar Menor	0.18936	-0.08793	0.15330	0.08683	0
	Madeira	0.99079	0.99638	0.99482	0.99666	0.99466	0
	Mazatl�n	0.99120	0.99655	0.99501	0.99684	0.99488	0	0
	Galapagos	0.98175	0.98576	0.98645	0.98514	0.98549	_0.001896	_0.01514	0
	Hawaii	0.97864	0.99098	0.99041	0.99002	0.98887	0	0	_0.33100	0
	Veracruz	0.93957	0.94352	0.95497	0.93732	0.94916	0.45307	0.46533	0.38042	0.12246	0
	Tampa Bay	0.97580	0.98095	0.98297	0.97951	0.98124	0.00592	0.01141	_0.06097	_0.32766	0.27251	0
