# Supplementary material for: Clarifying the taxonomic status of the alien species Branchiomma bairdi and Branchiomma boholense (Annelida: Sabellidae) using molecular and morphological evidence
Source: PLoS One. 2018 May 10;13(5):e0197104. doi: 10.1371/journal.pone.0197104 (PMC5945006; doi:10.1371/journal.pone.0197104)
Supplement: S3 Table — Values that are significant are in bold. (CSV) [file pone.0197104.s003.csv]

	Taranto	Lacco Ameno	Sant'Anna	Castello Aragonese	Mar Menor	Madeira	Mazatlan	Galapagos	Hawaii	Veracruz	Tampa Bay
Taranto
Lacco Ameno	0.004
Sant'Anna	0.003	0.003
Castello Aragonese	0.004	0.003	0.002
Mar Menor	0.005	0.003	0.004	0.004
Madeira	0.185	0.185	0.184	0.186	0.185
Mazatl�n	0.185	0.185	0.184	0.186	0.185	0
Galapagos	0.185	0.185	0.184	0.186	0.185	0.002	0.002
Hawaii	0.185	0.185	0.184	0.186	0.185	0	0	0.002
Veracruz	0.185	0.185	0.185	0.186	0.185	0.015	0.015	0.015	0.015
Tampa Bay	0.185	0.185	0.184	0.186	0.185	0.002	0.003	0.004	0.002	0.015
