# Supplementary material for: Clarifying the taxonomic status of the alien species Branchiomma bairdi and Branchiomma boholense (Annelida: Sabellidae) using molecular and morphological evidence
Source: PLoS One. 2018 May 10;13(5):e0197104. doi: 10.1371/journal.pone.0197104 (PMC5945006; doi:10.1371/journal.pone.0197104)
Supplement: S4 Table — (CSV) [file pone.0197104.s004.csv]

Species	Specimen	COI	Locality	Country
Branchiomma boholense	TAR23	MG457324	Mar Grande, Apulia	Italy
Branchiomma boholense	TAR19	MG457325	Mar Grande, Apulia	Italy
Branchiomma boholense	TAR15	MG457326	Mar Grande, Apulia	Italy
Branchiomma boholense	TAR04	MG457327	Mar Grande, Apulia	Italy
Branchiomma boholense	TAR07	MG457328	Mar Grande, Apulia	Italy
Branchiomma boholense	TAR17	MG457329	Mar Grande, Apulia	Italy
Branchiomma boholense	TAR08	MG457330	Mar Grande, Apulia	Italy
Branchiomma boholense	TAR09	MG457331	Mar Grande, Apulia	Italy
Branchiomma boholense	TAR14	MG457332	Mar Grande, Apulia	Italy
Branchiomma boholense	LA10	MG457333	Lacco Ameno, Ischia Island	Italy
Branchiomma boholense	LA12	MG457334	Lacco Ameno, Ischia Island	Italy
Branchiomma boholense	LA13	MG457335	Lacco Ameno, Ischia Island	Italy
Branchiomma boholense	LA11	MG457336	Lacco Ameno, Ischia Island	Italy
Branchiomma boholense	LA16	MG457337	Lacco Ameno, Ischia Island	Italy
Branchiomma boholense	LA15	MG457338	Lacco Ameno, Ischia Island	Italy
Branchiomma boholense	LA08	MG457339	Lacco Ameno, Ischia Island	Italy
Branchiomma boholense	LA02	MG457340	Lacco Ameno, Ischia Island	Italy
Branchiomma boholense	SA13	MG457341	Sant'Anna, Ischia Island	Italy
Branchiomma boholense	SA15	MG457342	Sant'Anna, Ischia Island	Italy
Branchiomma boholense	SA01	MG457343	Sant'Anna, Ischia Island	Italy
Branchiomma boholense	SA21	MG457344	Sant'Anna, Ischia Island	Italy
Branchiomma boholense	SA23	MG457345	Sant'Anna, Ischia Island	Italy
Branchiomma boholense	SA14	MG457346	Sant'Anna, Ischia Island	Italy
Branchiomma boholense	SA04	MG457347	Sant'Anna, Ischia Island	Italy
Branchiomma boholense	SA05	MG457348	Sant'Anna, Ischia Island	Italy
Branchiomma boholense	SA17	MG457349	Sant'Anna, Ischia Island	Italy
Branchiomma boholense	SA18	MG457350	Sant'Anna, Ischia Island	Italy
Branchiomma boholense	SA16	MG457351	Sant'Anna, Ischia Island	Italy
Branchiomma boholense	SA20	MG457352	Sant'Anna, Ischia Island	Italy
Branchiomma boholense	SA19	MG457353	Sant'Anna, Ischia Island	Italy
Branchiomma boholense	SA22	MG457354	Sant'Anna, Ischia Island	Italy
Branchiomma boholense	CA03A	MG457355	Castello Aragonese, Ischia Island	Italy
Branchiomma boholense	CA16A	MG457356	Castello Aragonese, Ischia Island	Italy
Branchiomma boholense	CA18A	MG457357	Castello Aragonese, Ischia Island	Italy
Branchiomma boholense	CA01A	MG457358	Castello Aragonese, Ischia Island	Italy
Branchiomma boholense	CA20A	MG457359	Castello Aragonese, Ischia Island	Italy
Branchiomma boholense	CA21A	MG457360	Castello Aragonese, Ischia Island	Italy
Branchiomma boholense	MM07	MG457361	Mar Menor, Murcia	Spain
Branchiomma boholense	MM04	MG457362	Mar Menor, Murcia	Spain
Branchiomma boholense	MM02	MG457363	Mar Menor, Murcia	Spain
Branchiomma boholense	MM12	MG457364	Mar Menor, Murcia	Spain
Branchiomma boholense	MM14	MG457365	Mar Menor, Murcia	Spain
Branchiomma boholense	MM05	MG457366	Mar Menor, Murcia	Spain
Branchiomma boholense	MM16	MG457367	Mar Menor, Murcia	Spain
Branchiomma boholense	MM11	MG457368	Mar Menor, Murcia	Spain
Branchiomma boholense	MM19	MG457369	Mar Menor, Murcia	Spain
Branchiomma boholense	MM20	MG457370	Mar Menor, Murcia	Spain
Branchiomma boholense	MM15	MG457371	Mar Menor, Murcia	Spain
Branchiomma bairdi	MZ22	MG457372	Mazatlan	Mexico
Branchiomma bairdi	MZ01	MG457373	Mazatlan	Mexico
Branchiomma bairdi	MZ21	MG457374	Mazatlan	Mexico
Branchiomma bairdi	MZ23	MG457375	Mazatlan	Mexico
Branchiomma bairdi	MZ32	MG457376	Mazatlan	Mexico
Branchiomma bairdi	MZ09	MG457377	Mazatlan	Mexico
Branchiomma bairdi	MZ04	MG457378	Mazatlan	Mexico
Branchiomma bairdi	MZ08	MG457379	Mazatlan	Mexico
Branchiomma bairdi	MZ02	MG457380	Mazatlan	Mexico
Branchiomma bairdi	MZ03	MG457381	Mazatlan	Mexico
Branchiomma bairdi	MZ06	MG457382	Mazatlan	Mexico
Branchiomma bairdi	MZ07	MG457383	Mazatlan	Mexico
Branchiomma bairdi	MZ67	MG457384	Mazatlan	Mexico
Branchiomma bairdi	MZ64	MG457385	Mazatlan	Mexico
Branchiomma bairdi	MZ63	MG457386	Mazatlan	Mexico
Branchiomma bairdi	MD11	MG457387	Madeira Island	Portugal
Branchiomma bairdi	MD10	MG457388	Madeira Island	Portugal
Branchiomma bairdi	MD17	MG457389	Madeira Island	Portugal
Branchiomma bairdi	MD12	MG457390	Madeira Island	Portugal
Branchiomma bairdi	MD13	MG457391	Madeira Island	Portugal
Branchiomma bairdi	MD26	MG457392	Madeira Island	Portugal
Branchiomma bairdi	MD22	MG457393	Madeira Island	Portugal
Branchiomma bairdi	MD24	MG457394	Madeira Island	Portugal
Branchiomma bairdi	MD21	MG457395	Madeira Island	Portugal
Branchiomma bairdi	MD25	MG457396	Madeira Island	Portugal
Branchiomma bairdi	MD15	MG457397	Madeira Island	Portugal
Branchiomma bairdi	MD16	MG457398	Madeira Island	Portugal
Branchiomma bairdi	MD23	MG457399	Madeira Island	Portugal
Branchiomma bairdi	MD14	MG457400	Madeira Island	Portugal
Branchiomma bairdi	TB159623	MG457401	Tampa Bay, Florida	USA
Branchiomma bairdi	TB159318	MG457402	Tampa Bay, Florida	USA
Branchiomma bairdi	TB159635	MG457403	Tampa Bay, Florida	USA
Branchiomma bairdi	TB159253	MG457404	Tampa Bay, Florida	USA
Branchiomma bairdi	TB159175	MG457405	Tampa Bay, Florida	USA
Branchiomma bairdi	TB159625	MG457406	Tampa Bay, Florida	USA
Branchiomma bairdi	TB159179	MG457407	Tampa Bay, Florida	USA
Branchiomma bairdi	VZ09	MG457408	Veracruz	Mexico
Branchiomma bairdi	VZ10	MG457409	Veracruz	Mexico
Branchiomma bairdi	VZ19	MG457410	Veracruz	Mexico
Branchiomma bairdi	VZ11	MG457411	Veracruz	Mexico
Branchiomma bairdi	VZ12	MG457412	Veracruz	Mexico
Branchiomma bairdi	VZ02	MG457413	Veracruz	Mexico
Branchiomma bairdi	VZ01	MG457414	Veracruz	Mexico
Branchiomma bairdi	VZ22	MG457415	Veracruz	Mexico
Branchiomma bairdi	VZ21	MG457416	Veracruz	Mexico
Branchiomma bairdi	VZ06	MG457417	Veracruz	Mexico
Branchiomma bairdi	VZ07	MG457418	Veracruz	Mexico
Branchiomma bairdi	TB01	MG457419	Tampa Bay, Florida	Mexico
Branchiomma bairdi	TB02	MG457420	Tampa Bay, Florida	Mexico
Branchiomma bairdi	TB03	MG457421	Tampa Bay, Florida	Mexico
Branchiomma bairdi	TB07	MG457422	Tampa Bay, Florida	Mexico
Branchiomma bairdi	TB06	MG457423	Tampa Bay, Florida	Mexico
Branchiomma bairdi	TB04	MG457424	Tampa Bay, Florida	Mexico
Branchiomma bairdi	GAL237746	MG457425	Franklin Bay, Galapagos	Ecuador
Branchiomma bairdi	GAL23774A	MG457426	Franklin Bay, Galapagos	Ecuador
Branchiomma bairdi	GAL23774B	MG457427	Franklin Bay, Galapagos	Ecuador
Branchiomma bairdi	GAL23774C	MG457428	Franklin Bay, Galapagos	Ecuador
Branchiomma bairdi	GAL27749B	MG457429	Puerto Ayora, Galapagos	Ecuador
Branchiomma bairdi	GAL27749A	MG457430	Puerto Ayora, Galapagos	Ecuador
Branchiomma bairdi	GAL27749C	MG457431	Puerto Ayora, Galapagos	Ecuador
Branchiomma bairdi	GAL23366A	MG457432	Puerto Ayora Boat, Galapagos	Ecuador
Branchiomma bairdi	GAL23366F	MG457433	Puerto Ayora Boat, Galapagos	Ecuador
Branchiomma bairdi	GAL23366B	MG457434	Puerto Ayora Boat, Galapagos	Ecuador
Branchiomma bairdi	GAL23366C	MG457435	Puerto Ayora Boat, Galapagos	Ecuador
Branchiomma bairdi	GAL23366G	MG457436	Puerto Ayora Boat, Galapagos	Ecuador
Branchiomma bairdi	GAL23366E	MG457437	Puerto Ayora Boat, Galapagos	Ecuador
Branchiomma bairdi	GAL23366D	MG457438	Puerto Ayora Boat, Galapagos	Ecuador
Branchiomma bairdi	GAL27749D	MG457439	Puerto Ayora, Galapagos	Ecuador
Branchiomma bairdi	GAL233603A	MG457440	Baltra, Galapagos	Ecuador
Branchiomma bairdi	GAL237750	MG457441	Puerto Ayora, Galapagos	Ecuador
Branchiomma bairdi	GAL23775C	MG457442	Puerto Ayora, Galapagos	Ecuador
Branchiomma bairdi	GAL23775D	MG457443	Puerto Ayora, Galapagos	Ecuador
Branchiomma bairdi	GAL23775E	MG457444	Puerto Ayora, Galapagos	Ecuador
Branchiomma bairdi	HAW228288A	MG457445	Barbes Point, Hawaii	USA
Branchiomma bairdi	HAW228364	MG457446	Pearl Harbour, Hawaii	USA
